# Supplementary material for: Transfer learning-based English translation text classification in a multimedia network environment
Source: PeerJ Comput Sci. 2024 Jan 31;10:e1842. doi: 10.7717/peerj-cs.1842 (PMC10909173; doi:10.7717/peerj-cs.1842)
Supplement: Supplemental Information 1 [file peerj-cs-10-1842-s001.zip]

Archive with 6 entries (6 files):
- Code/analysis.m
- Code/fw.m
- Code/main.m
- Code/mer_fdane2.m
- Code/Picture.m
- Code/WCN-1.m
