# Supplementary material for: Transfer learning-based English translation text classification in a multimedia network environment
Source: PeerJ Comput Sci. 2024 Jan 31;10:e1842. doi: 10.7717/peerj-cs.1842 (PMC10909173; doi:10.7717/peerj-cs.1842)
Supplement: Supplemental Information 2 [file peerj-cs-10-1842-s002.zip]

Archive with 2 entries (2 files):
- data/changestule.py
- data/lab1_data.zip
