# Supplementary material for: Transfer learning-based English translation text classification in a multimedia network environment
Source: PeerJ Comput Sci. 2024 Jan 31;10:e1842. doi: 10.7717/peerj-cs.1842 (PMC10909173; doi:10.7717/peerj-cs.1842)
Supplement: Supplemental Information 2 [file peerj-cs-10-1842-s002.zip › data/changestule.py]

from __future__ import print_function


import torch
import torch.nn as nn
import torch.nn.functional as F
import torch.optim as optim

from PIL import Image
import matplotlib.pyplot as plt

import torchvision.transforms as transforms
import torchvision.models as models

import copy

device = torch.device("cuda" if torch.cuda.is_available() else "cpu")  # 来判断是否有可用的GPU
print(torch.cuda.is_available())
# 输出图像的所需尺寸
imsize = 512 if torch.cuda.is_available() else 300  # 如果没有GPU，请使用小尺寸

loader = transforms.Compose([
    transforms.Resize(imsize),  # 缩放导入的图像
    transforms.ToTensor()])  # 将其转换为torch tensor


def image_loader(image_name):
    image = Image.open(image_name)

    image = loader(image).unsqueeze(0)  # 需要伪造的批次尺寸以适合网络的输入尺寸
    return image.to(device, torch.float)


# style_img = image_loader("./images/picasso.jpg")
# content_img = image_loader("./images/dancing.jpg")
style_img = image_loader(r"E:\digital image processing\fenggeqianyi\picture\style\same_size\路飞.jpg")
content_img = image_loader(r"E:\digital image processing\fenggeqianyi\picture\image\samesize\微信头像.jpg")
assert style_img.size() == content_img.size(), \
    "我们需要导入相同大小的样式和内容图像"

unloader = transforms.ToPILImage()  # 重新转换为PIL图像

plt.ion()


def imshow(tensor, title=None):
    image = tensor.cpu().clone()  # 我们克隆张量不对其进行更改
    image = image.squeeze(0)  # 删除假批次尺寸
    image = unloader(image)
    plt.imshow(image)
    if title is not None:
        plt.title(title)
    plt.pause(0.001)  # 稍停一下，以便更新地块


plt.figure()
imshow(style_img, title='Style Image')

plt.figure()
imshow(content_img, title='Content Image')


class ContentLoss(nn.Module):

    def __init__(self, target, ):
        super(ContentLoss, self).__init__()

        # 我们将目标内容与所使用的树“分离”
        # 动态计算梯度：这是一个规定值，
        # 不是变量。 否则，准则的前进方法
        # 将引发错误。
        self.target = target.detach()

    def forward(self, input):
        self.loss = F.mse_loss(input, self.target)
        return input


def gram_matrix(input):
    a, b, c, d = input.size()  # a=batch size(=1)
    # b=特征图数量
    # (c,d)=dimensions of a f. map (N=c*d)

    features = input.view(a * b, c * d)  # 将FXML调整为\ hat FXML

    G = torch.matmul(features, features.t())

    # 我们将gram矩阵的值“规范化”
    # 除以每个要素图中的元素数量。
    return G.div(a * b * c * d)


class StyleLoss(nn.Module):

    def __init__(self, target_feature):
        super(StyleLoss, self).__init__()
        self.target = gram_matrix(target_feature).detach()

    def forward(self, input):
        G = gram_matrix(input)
        self.loss = F.mse_loss(G, self.target)
        return input


cnn = models.vgg19(pretrained=True).features.to(device).eval()
# 参数使用ImageNet的均值和标准差，模型已经训练好
cnn_normalization_mean = torch.tensor([0.485, 0.456, 0.406]).to(device)
cnn_normalization_std = torch.tensor([0.229, 0.224, 0.225]).to(device)


# 创建一个模块来标准化输入图像，以便我们可以轻松地将其放入
# nn.Sequential
class Normalization(nn.Module):
    def __init__(self, mean, std):
        super(Normalization, self).__init__()
        # 查看均值和标准差以使其为[C x 1 x 1]，以便它们可以
        # 直接使用形状为[B x C x H x W]的图像张量。
        # B是批量大小。 C是通道数。 H是高度，W是宽度。
        # self.mean = torch.tensor(mean).view(-1, 1, 1)
        # self.std = torch.tensor(std).view(-1, 1, 1)

        self.mean = mean.clone().detach().view(-1, 1, 1)
        self.std = std.clone().detach().view(-1, 1, 1)

    def forward(self, img):
        # normalize img
        return (img - self.mean) / self.std


# 所需的深度层以计算样式/内容损失：
content_layers_default = ['conv_4']
style_layers_default = ['conv_1', 'conv_2', 'conv_3', 'conv_4', 'conv_5']


def get_style_model_and_losses(cnn, normalization_mean, normalization_std,
                               style_img, content_img,
                               content_layers=content_layers_default,
                               style_layers=style_layers_default):
    cnn = copy.deepcopy(cnn)

    # 标准化模块
    normalization = Normalization(normalization_mean, normalization_std).to(device)

    # 只是为了获得对内容/样式的可迭代访问或列表
    # losses
    content_losses = []
    style_losses = []

    # 假设cnn是nn.Sequential，那么我们创建一个新的nn.Sequential
    # 放入应该顺序激活的模块
    model = nn.Sequential(normalization)

    i = 0  # 每当转换时就增加
    for layer in cnn.children():
        if isinstance(layer, nn.Conv2d):  # 如果对象的类型与参数二的类型（classinfo）相同则返回 True，否则返回 False
            i += 1
            name = 'conv_{}'.format(i)
        elif isinstance(layer, nn.ReLU):
            name = 'relu_{}'.format(i)
            # 旧版本与我们在下面插入的ContentLoss和StyleLoss不能很好地配合使用。
            # 因此，我们在这里替换为不适当的。
            layer = nn.ReLU(inplace=False)
        elif isinstance(layer, nn.MaxPool2d):
            name = 'pool_{}'.format(i)
        elif isinstance(layer, nn.BatchNorm2d):
            name = 'bn_{}'.format(i)
        else:
            raise RuntimeError('Unrecognized layer: {}'.format(layer.__class__.__name__))

        model.add_module(name, layer)

        if name in content_layers:
            # 增加内容损失:
            target = model(content_img).detach()
            content_loss = ContentLoss(target)
            model.add_module("content_loss_{}".format(i), content_loss)
            content_losses.append(content_loss)

        if name in style_layers:
            # 增加样式损失:
            target_feature = model(style_img).detach()
            style_loss = StyleLoss(target_feature)
            model.add_module("style_loss_{}".format(i), style_loss)
            style_losses.append(style_loss)

    # 现在我们在最后一次内容和样式丢失后修剪图层
    for i in range(len(model) - 1, -1, -1):
        if isinstance(model[i], ContentLoss) or isinstance(model[i], StyleLoss):
            break

    model = model[:(i + 1)]

    return model, style_losses, content_losses


input_img = content_img.clone()
# 如果要使用白噪声，请取消注释以下行：
# input_img = torch.randn(content_img.data.size(), device=device)

# 将原始输入图像添加到图中：
plt.figure()
imshow(input_img, title='Input Image')


def get_input_optimizer(input_img):
    # 此行显示输入是需要渐变的参数
    optimizer = optim.LBFGS([input_img.requires_grad_()])
    return optimizer
# 初始参数
# def run_style_transfer(cnn, normalization_mean, normalization_std,
#                        content_img, style_img, input_img, num_steps=300,
#                        style_weight=1000000, content_weight=1):
def run_style_transfer(cnn, normalization_mean, normalization_std,
                       content_img, style_img, input_img, num_steps=180,
                       style_weight=10000, content_weight=1):
    """Run the style transfer."""
    print('Building the style transfer model..')
    model, style_losses, content_losses = get_style_model_and_losses(cnn,
                                                                     normalization_mean, normalization_std, style_img,
                                                                     content_img)
    optimizer = get_input_optimizer(input_img)

    print('Optimizing..')
    run = [0]

    while run[0] <= num_steps:
        loss_x = []
        totle_loss = []


        def closure():
            # 更正更新后的输入图像的值
            input_img.data.clamp_(0, 1)

            optimizer.zero_grad()
            model(input_img)
            style_score = 0
            content_score = 0

            for sl in style_losses:
                style_score += sl.loss
            for cl in content_losses:
                content_score += cl.loss

            style_score *= style_weight
            content_score *= content_weight

            loss = style_score + content_score
            print(loss.detach().numpy())

            loss.backward()

            run[0] += 1
            # 绘制loss曲线
            totle_loss.append(loss.detach().numpy())
            loss_x.append(run[0])

            if run[0] % 5 == 0:

                print("run {}:".format(run))
                print('Style Loss : {:4f} Content Loss: {:4f}'.format(
                    style_score.item(), content_score.item()))

                print()

            return style_score + content_score


        optimizer.step(closure)

    plt.figure(figsize=(5, 4))
    plt.plot(loss_x, totle_loss,'o',label='Loss')
    plt.show()
    # 最后更正...
    input_img.data.clamp_(0, 1)

    return input_img


output = run_style_transfer(cnn, cnn_normalization_mean, cnn_normalization_std,
                            content_img, style_img, input_img)
plt.figure()
imshow(output, title='Output Image')
# plt.savefig('E:/digital image processing/fenggeqianyi/picture/reconstruct_image/1.ipg', dpi=750, bbox_inches = 'tight')
# sphinx_gallery_thumbnail_number = 4
plt.ioff()
plt.show()
